# Supplementary material for: Immunotherapy for Prostate Cancer: A Current Systematic Review and Patient Centric Perspectives
Source: J Clin Med. 2023 Feb 11;12(4):1446. doi: 10.3390/jcm12041446 (PMC9966657; doi:10.3390/jcm12041446)
Supplement: Supplementary file 1 [file jcm-12-01446-s001.zip]

Archive with 1 entries (1 files):
- jcm-2111533-supplementary.pdf
